# Supplementary material for: Modeling for strain-softening rocks with lateral damage based on statistical physics
Source: PLoS One. 2023 Mar 30;18(3):e0283313. doi: 10.1371/journal.pone.0283313 (PMC10062584; doi:10.1371/journal.pone.0283313)
Supplement: S1 File — (XLS) [file pone.0283313.s001.xls]

## Sheet: 砂岩拟合
0
0	0	0	0
0.175439	14.9338	17.0151	14.375
0.350877	27.4267	31.5127	31.25
0.555556	39.5817	41.6084	43.75
0.701754	46.9796	46.6618	48.75
0.877193	54.6237	52.3482	56.25
1.08187	62.1092	57.4089	63.125
1.66667	72.8908	73.2168	78.75
2.22222	75.7867	73.2867	82.5
2.77778	68.0597	62.6573	80
3.33333	55.9567	50.1399	76.25											experimental curve from Zeng and Zhang, 2002
3.88889	45.815	40.1399	70
4.12281	40.1628	36.3931	66.25
4.4152	36.8975	32.0243	61.25
4.73684	32.4874	30.1767	58.75
5	28.09	27.6923	54.375
														calculated curve from Cao et al. 2005
														calculated curve from proposed model
5
0	0	0	0
0.162437	20.3858	15.7951	14.0351
0.324873	30.0244	28.7994	29.0058
0.568528	46.1114	47.3758	45.848
0.690355	55.6386	54.8034	55.2047
0.852792	70.1699	66.8776	64.5614
1.05584	82.6628	78.947	76.7251
1.70558	110.402	107.709	102.924
2.27411	130.842	124.387	117.895
2.80203	140.763	134.558	127.251
3.37056	149.307	141.003	134.737
3.93909	147.766	138.147	132.865
4.50761	143.111	133.429	130.994
4.99492	132.673	125.001	127.251
5.60406	116.918	110.046	119.766
6.13198	101.625	96.9614	113.216
6.70051	86.5293	83.872	106.667
7.26904	75.7772	74.5036	100.117
7.83756	67	67	90.7602
10
0	0	0	0
0.172414	12.4501	10.57	12.7811
0.258621	19.9322	19.0314	19.1716
0.560345	48.1234	48.6466	48.9941
0.862069	64.2914	66.6146	68.1657
1.16379	85.735	85.6415	85.2071
1.68103	114.978	115.234	113.964
2.28448	130.198	137.405	131.006
2.80172	145.623	150.056	143.787
3.36207	154.429	159.526	152.308
3.92241	155.097	163.702	158.698
4.48276	155.154	160.584	158.698
5.08621	148.632	143.05	155.503
5.60345	133.217	128.466	150.178
6.12069	119.74	113.646	142.722
6.72414	105.306	98.8763	132.071
7.24138	96.1126	88.8215	121.42
7.80172	86.6175	80.2328	108.639
8.36207	73.8031	72.7617	99.0533
20
0	0	0	0
0.130622	10.2132	2.53589	15.8557
0.322787	38.1806	17.805	31.7113
0.576495	53.7092	45.8074	55.4948
0.639713	57.6449	53.445	61.8354
0.89677	74.4915	71.256	80.857
1.02614	82.7402	77.6136	85.6102
1.67464	118.545	104.306	123.636
2.25742	141.606	131.005	147.385
2.77865	158.686	144.97	163.197
3.30072	172.493	156.388	175.844
3.88894	183.99	166.525	183.711
4.41226	192.408	174.121	190.008
4.93517	196.267	182.99	191.534
5.52422	199.11	190.58	191.474
6.11537	201.264	191.8	188.247
6.64288	195.65	186.657	186.59
7.16998	190.084	182.787	181.768
7.76322	181.353	177.638	176.954
8.88439	160.921	166.071	165.721
9.939	150.051	157.057	154.497
10.9291	138.04	144.228	143.265
11.5224	130.817	139.079	138.46
12.1813	128.089	133.923	130.462
13.2364	120.87	123.636	112.907

## Sheet: 大理石拟合
		3.5MPA			围压3.5MPA
	0	0	0						单位：Mpa								0.0368009	实验值
	0.473677	19.5652	0.000473677		应变	应力	围压	应变	弹性模量	sin弧度内摩擦角	泊松比	1-3+（1-3）sin	分子	分母	微元强度	分布概率
	0.923502	57.0186	0.000923502		0	0	3.5	0	51620	0.694784	0.25	-5.93174	0	-1.75	0	0	0	0	0		0	0
	1.35337	80.4969	0.00135337		0.000473677	19.5652	3.5	0.0292398	51620	0.694784	0.25	0.0398755	0.975005	17.8152	0.0547287	0.07	27.6372	19.5652	1509.36		24.4512	41.3665
	1.87079	95.5901	0.00187079		0.000923502	57.0186	3.5	0.0584795	51620	0.694784	0.25	11.4713	546.849	55.2686	9.89438	0.108	50.0769	57.0186	3018.71		47.6712	65.4037
	2.2797	113.478	0.0022797		0.00135337	80.4969	3.5	0.0877193	51620	0.694784	0.25	18.6372	1302.02	78.7469	16.5342	0.208	69.8684	80.4969	4528.07		69.8611	85.528
	2.77373	143.106	0.00277373		0.00187079	95.5901	3.5	0.146199	51620	0.694784	0.25	23.2439	2244.67	93.8401	23.9201	0.256	89.7354	95.5901	7546.78		96.5702	106.211
	3.29196	151.491	0.00329196		0.0022797	113.478	3.5		51620	0.694784	0.25	28.7036	3377.79	111.728	30.2322	0.27	104.768	113.478			117.678	122.422
	3.68057	158.199	0.00368057		0.00277373	143.106	3.5		51620	0.694784	0.25	37.7464	5404.53	141.356	38.2336	0.105	137.241	143.106			143.18	138.634
	4.13443	162.112	0.00413443		0.00329196	151.491	3.5		51620	0.694784	0.25	40.3057	6849.17	149.741	45.7402	0.1846	153.216	151.491			169.931	150.373
	4.63283	155.404	0.00463283		0.00368057	158.199	3.5		51620	0.694784	0.25	42.3531	8046.71	156.449	51.4335	0.235	163.516	158.199			189.991	157.64
	5.04375	156.522	0.00504375		0.00413443	162.112	3.5		51620	0.694784	0.25	43.5474	9293.85	160.362	57.9555	0.347	165.343	162.112			213.419	160.994
	5.50003	140.311	0.00550003		0.00463283	155.404	3.5		51620	0.694784	0.25	41.5	9924.58	153.654	64.5906	0.421	169.597	155.404			239.147	161.553
	5.95557	130.248	0.00595557		0.00504375	156.522	3.5		51620	0.694784	0.25	41.8412	10893.7	154.772	70.3857	0.524	162.223	156.522			260.359	157.64
	6.37126	91.677	0.00637126		0.00550003	140.311	3.5		51620	0.694784	0.25	36.8933	10474.4	138.561	75.5946	0.658	144.691	140.311			283.912	150.373
	6.78286	87.205	0.00678286		0.00595557	130.248	3.5		51620	0.694784	0.25	33.8222	10397.8	128.498	80.9179	0.812	116.056	130.248			307.426	137.516
	7.27971	93.354	0.00727971		0.00637126	91.677	3.5		51620	0.694784	0.25	22.0496	7251.76	89.927	80.6405	0.895	98.5324	91.677			328.884	119.627
	7.69279	76.5839	0.00769279		0.00678286	87.205	3.5		51620	0.694784	0.25	20.6846	7242.32	85.455	84.7502	0.934	89.8025	87.205			350.131	101.739
	8.21269	70.9938	0.00821269		0.00727971	93.354	3.5		51620	0.694784	0.25	22.5614	8478.1	91.604	92.5516	0.974	79.2259	93.354			375.779	86.087
					0.00769279	76.5839	3.5		51620	0.694784	0.25	17.4429	6926.6	74.8339	92.5597	0.981	77.4837	76.5839			397.102	62.6087
					0.00821269	70.9938	3.5		51620	0.694784	0.25	15.7367	6671.4	69.2438	96.3466	1	71.25	70.9938			423.939	43.0435
		14MPA
	0	0			0	0	14		51620	0.694784	0.25	-23.727	0	-7	0	0	1.75	0		0
	0.467153	28.2638			0.000467153	28.2638	14		51620	0.694784	0.25	-15.1004	-364.138	21.2638	-17.1247	0.069	33.7202	28.2638		28.2237
	0.846715	54.3565			0.000846715	54.3565	14		51620	0.694784	0.25	-7.13649	-311.918	47.3565	-6.58659	0.0985	52.9904	54.3565		48.4868
	1.43066	76.068			0.00143066	76.068	14		51620	0.694784	0.25	-0.509788	-37.6481	69.068	-0.545087	0.193	86.2127	76.068		76.7105
	1.78102	93.4514			0.00178102	93.4514	14		51620	0.694784	0.25	4.79589	440.916	86.4514	5.10017	0.244	103.146	93.4514		119.408
	2.30657	115.17			0.00230657	115.17	14		51620	0.694784	0.25	11.4247	1360.29	108.17	12.5755	0.25	123.768	115.17		136.776
	2.77372	142.704			0.00277372	142.704	14		51620	0.694784	0.25	19.8286	2839.06	135.704	20.9209	0.105	142.63	142.704		152.697
	3.24088	164.43			0.00324088	164.43	14		51620	0.694784	0.25	26.4597	4426.54	157.43	28.1176	0.1846	168.869	164.43		162.829
	3.62044	180.357			0.00362044	180.357	14		51620	0.694784	0.25	31.321	5853.49	173.357	33.7655	0.235	182.371	180.357		179.474
	4.23358	191.174			0.00423358	191.174	14		51620	0.694784	0.25	34.6225	7566.31	184.174	41.0823	0.347	197.531	191.174		192.5
	4.93431	199.802			0.00493431	199.802	14		51620	0.694784	0.25	37.256	9489.42	192.802	49.2184	0.453	208.737	199.802		196.118
	5.25547	204.846			0.00525547	204.846	14		51620	0.694784	0.25	38.7954	10524.7	197.846	53.1964	0.519	208.977	204.846		201.184
	6.54015	205.417			0.00654015	205.417	14		51620	0.694784	0.25	38.9695	13156.2	198.417	66.3059	0.738	197.023	205.417		200.461
	7.35766	199.509			0.00735766	199.509	14		51620	0.694784	0.25	37.1664	14115.9	192.509	73.3259	0.809	190.857	199.509		190.329
	8.0292	195.072			0.0080292	195.072	14		51620	0.694784	0.25	35.812	14842.9	188.072	78.9215	0.868	181.117	195.072		178.75
	8.49635	189.206			0.00849635	189.206	14		51620	0.694784	0.25	34.0219	14921.4	182.206	81.8926	0.926	166.814	189.206		172.961
	8.90511	181.17			0.00890511	181.17	14		51620	0.694784	0.25	31.5691	14511.7	174.17	83.3192	0.9484	161.149	181.17		168.618
	9.60584	156.399			0.00960584	156.399	14		51620	0.694784	0.25	24.0085	11904.7	149.399	79.6839	0.9781	152.359	156.399		159.934
	10.5985	141.031			0.0105985	141.031	14		51620	0.694784	0.25	19.318	10568.8	134.031	78.8535	0.986	150.241	141.031		148.355
	10.8613	133.013			0.0108613	133.013	14		51620	0.694784	0.25	16.8706	9458.7	126.013	75.0615	0.995	146.618	133.013		143.289
	11.8248	138.705			0.0118248	138.705	14		51620	0.694784	0.25	18.6079	11358.2	131.705	86.24	1	144.5	138.705		133.158
	7MPA
	0	0			0	0	7		51620	0.694784	0.25	-11.8635	0	-3.5	0	0	0	0		0
	0.313725	24.1021			0.000313725	24.1021	7		51620	0.694784	0.25	-4.50714	-72.991	20.6021	-3.54289	0.068	22.367	24.1021		29.7468
	0.901961	40.5633			0.000901961	40.5633	7		51620	0.694784	0.25	0.517096	24.0756	37.0633	0.649579	0.112	53.3223	40.5633		58.8608
	1.56863	83.685			0.00156863	83.685	7		51620	0.694784	0.25	13.6785	1107.59	80.185	13.8129	0.214	86.5195	83.685		91.1392
	1.92157	110.959			0.00192157	110.959	7		51620	0.694784	0.25	22.0029	2182.49	107.459	20.3101	0.241	101.044	110.959		108.861
	2.31373	128.07			0.00231373	128.07	7		51620	0.694784	0.25	27.2256	3251.68	124.57	26.1032	0.26	116.168	128.07		124.051
	2.80392	148.349			0.00280392	148.349	7		51620	0.694784	0.25	33.415	4836.43	144.849	33.3895	0.105	140.77	148.349		143.671
	3.13725	159.751			0.00313725	159.751	7		51620	0.694784	0.25	36.8951	5974.98	156.251	38.2396	0.1846	155.285	159.751		155.696
	3.56863	168.606			0.00356863	168.606	7		51620	0.694784	0.25	39.5977	7294.39	165.106	44.1801	0.235	169.54	168.606		165.823
	3.92157	176.197			0.00392157	176.197	7		51620	0.694784	0.25	41.9146	8484.83	172.697	49.1314	0.347	172.756	176.197		173.418
	4.39216	176.159			0.00439216	176.159	7		51620	0.694784	0.25	41.9032	9500.42	172.659	55.0241	0.421	179.731	176.159		177.848
	5.19608	170.381			0.00519608	170.381	7		51620	0.694784	0.25	40.1396	10766.3	166.881	64.5148	0.656	165.745	170.381		175.949
	5.47059	160.836			0.00547059	160.836	7		51620	0.694784	0.25	37.2261	10512.4	157.336	66.8148	0.738	156.18	160.836		170.886
	5.94118	141.751			0.00594118	141.751	7		51620	0.694784	0.25	31.4011	9630.2	138.251	69.6575	0.867	136.682	141.751		158.861
	6.2549	130.932			0.0062549	130.932	7		51620	0.694784	0.25	28.0991	9072.59	127.432	71.1954	0.935	124.095	130.932		147.468
	6.70588	120.738			0.00670588	120.738	7		51620	0.694784	0.25	24.9876	8649.64	117.238	73.7787	0.979	115.043	120.738		124.684
	7.09804	107.373			0.00709804	107.373	7		51620	0.694784	0.25	20.9085	7660.9	103.873	73.7525	1	110	107.373		101.899

## Sheet: 砂岩整体
	0	0		0	0		0	0		0	0
	0.175439	14.9338		0.162437	20.3858		0.172414	12.4501		0.130622	10.2132
	0.350877	27.4267		0.324873	30.0244		0.258621	19.9322		0.322787	38.1806
	0.555556	39.5817		0.568528	46.1114		0.560345	48.1234		0.576495	53.7092
	0.701754	46.9796		0.690355	55.6386		0.862069	64.2914		0.639713	57.6449
	0.877193	54.6237		0.852792	70.1699		1.16379	85.735		0.89677	74.4915
	1.08187	62.1092		1.05584	82.6628		1.68103	114.978		1.02614	82.7402
	1.66667	72.8908		1.70558	110.402		2.28448	130.198		1.67464	118.545
	2.22222	75.7867		2.27411	130.842		2.80172	145.623		2.25742	141.606
	2.77778	68.0597		2.80203	140.763		3.36207	154.429		2.77865	158.686
	3.33333	55.9567		3.37056	149.307		3.92241	155.097		3.30072	172.493
	3.88889	45.815		3.93909	147.766		4.48276	155.154		3.88894	183.99
	4.12281	40.1628		4.50761	143.111		5.08621	148.632		4.41226	192.408
	4.4152	36.8975		4.99492	132.673		5.60345	133.217		4.93517	196.267
	4.73684	32.4874		5.60406	116.918		6.12069	119.74		5.52422	199.11
	5	28.09		6.13198	101.625		6.72414	105.306		6.11537	201.264
				6.70051	86.5293		7.24138	96.1126		6.64288	195.65
				7.26904	75.7772		7.80172	86.6175		7.16998	190.084
				7.83756	67		8.36207	73.8031		7.76322	181.353
										8.88439	160.921
										9.939	150.051
										10.9291	138.04
										11.5224	130.817
										12.1813	128.089
										13.2364	120.87
											σ

## Sheet: 大理岩整体
			3.5		14		7
			0	0	0	0	0	0
			0.473677	27.6372	0.467153	33.834	0.313725	22.367
			0.923502	50.0769	0.846715	53.8852	0.901961	53.3223
			1.35337	69.8684	1.43066	87.172	1.56863	86.5195
			1.87079	89.7354	1.78102	103.696	1.92157	101.044
			2.2797	104.768	2.30657	124.141	2.31373	116.168
			2.77373	137.241	2.77372	142.63	2.80392	140.77
			3.29196	153.216	3.24088	168.869	3.13725	155.285
			3.68057	163.516	3.62044	182.371	3.56863	169.54
			4.13443	165.343	4.23358	197.531	3.92157	172.756
			4.63283	169.597	4.93431	208.737	4.39216	179.731
			5.04375	162.223	5.25547	208.308	5.19608	165.745
			5.50003	144.691	6.54015	197.023	5.47059	156.18
			5.95557	116.056	7.35766	190.129	5.94118	136.682
			6.37126	98.5324	8.0292	181.117	6.2549	124.095
			6.78286	89.8025	8.49635	166.814	6.70588	115.043
			7.27971	79.2259	8.90511	161.149	7.09804	110
			7.69279	77.4837	9.60584	152.359
			8.21269	71.25	10.5985	150.241
					10.8613	146.618
					11.8248	144.5
